# Supplementary material for: One Step Back from Bedside to the Bench—How Do Different Arterial Stiffness Parameters Behave in Relation to Peripheral Resistance?
Source: Diagnostics (Basel). 2023 Sep 9;13(18):2897. doi: 10.3390/diagnostics13182897 (PMC10528548; doi:10.3390/diagnostics13182897)
Supplement: Supplementary file 1 [file diagnostics-13-02897-s001.zip]

Archive with 1 entries (1 files):
- diagnostics-2402161-supplementary.pdf
